# Supplementary material for: Health Literacy in Africa—A Scoping Review of Scientific Publications
Source: Int J Environ Res Public Health. 2024 Oct 31;21(11):1456. doi: 10.3390/ijerph21111456 (PMC11594271; doi:10.3390/ijerph21111456)
Supplement: Supplementary file 1 [file ijerph-21-01456-s001.zip]

Archive with 3 entries (3 files):
- AfricanHL_Supplement file S1.pdf
- AfricanHL_supplement file S2.pdf
- AfricanHL_Supplement file S3.pdf
